# Supplementary material for: Who Needs Most? Multicenter Subanalysis of Blood Transfusion Profiles in the German Patient Blood Management Network Registry
Source: J Clin Med. 2026 Feb 26;15(5):1759. doi: 10.3390/jcm15051759 (PMC12985576; doi:10.3390/jcm15051759)
Supplement: Supplementary file 1 [file jcm-15-01759-s001.zip]

Archive with 1 entries (1 files):
- jcm-4085159-supplementary.pdf
